# Supplementary material for: In vitro efficacy of 21 dual antimicrobial combinations comprising novel and currently recommended combinations for treatment of drug resistant gonorrhoea in future era
Source: PLoS One. 2018 Mar 6;13(3):e0193678. doi: 10.1371/journal.pone.0193678 (PMC5839552; doi:10.1371/journal.pone.0193678)
Supplement: S1 Table — (XLSX) [file pone.0193678.s001.xlsx]

## Sheet: MIC Alone
S.no.	Strain no	IX	TX	SC	AZ	GM	MX	ETP
1	170/12	0.012	0.008	8	0.38	2	1.5	0.008
2	191/12	0.012	0.012	16	0.38	2	2	0.012
3	383/12	0.012	0.004	16	0.032	4	0.25	0.012
4	520/12	0.012	0.0015	4	0.125	1	2	0.032
5	744/12	0.012	0.002	8	0.5	2	4	0.008
6	762/12	0.032	0.004	8	0.25	1.5	2	0.016
7	890/12	0.125	0.064	8	0.25	2	4	0.032
8	1586/12	0.012	0.002	16	0.25	4	2	0.004
9	2026/12	0.012	0.0015	8	0.25	1	2	0.032
10	2228/12	0.012	0.002	32	0.125	4	1	0.006
11	2411/12	0.012	0.004	16	0.125	4	1	0.004
12	2483/12	0.016	0.032	16	0.25	4	2	0.032
13	2558/12	0.012	0.002	8	0.125	1	2	0.004
14	101/13	0.012	0.002	8	0.032	2	0.38	0.006
15	574/13	0.016	0.008	24	0.19	2	0.016	0.047
16	579/13	0.016	0.008	8	0.125	4	2	0.064
17	912/13	0.032	0.032	16	0.25	4	1.5	0.094
18	1230/13	0.012	0.0015	4	0.125	1	2	0.008
19	1248/13	0.125	0.125	2	0.25	6	1	0.094
20	1291/13	0.012	0.003	8	0.064	6	0.75	0.012
21	1506/13	0.012	0.004	8	0.125	2	2	0.004
22	1617/13	0.012	0.004	12	0.064	8	2	0.008
23	1623/13	0.032	0.032	12	0.19	4	2	0.047
24	1781/13	0.012	0.002	12	0.125	4	0.38	0.016
25	2107/13	0.012	0.008	6	0.5	4	4	0.008
26	2108/13	0.012	0.006	12	0.25	4	2	0.008
27	QA4/11	0.094	0.064	8	0.5	2	4	0.016
28	QA1/11	0.016	0.004	12	4	4	0.016	0.008
29	WHO G	0.012	0.008	16	0.25	4	0.047	0.032
30	WHO P	0.012	0.004	24	4	4	0.016	0.016
31	WHO M	0.016	0.016	8	0.25	4	1	0.016
32	409/14	0.016	0.004	4	0.064	2	8	0.008
33	802/14	0.032	0.016	8	0.125	2	1	0.032
34	1500/14	0.016	0.004	16	0.125	4	4	0.008
35	1779/14	0.012	0.004	4	0.125	2	4	0.032
36	1829/14	0.016	0.004	4	0.125	1	2	0.125
37	1921/14	0.064	0.064	4	0.064	4	1	0.032
38	1970/14	0.012	0.0015	4	0.125	1	2	0.008
39	2388/14	0.012	0.008	8	0.125	4	4	0.016
40	2458/14	0.012	0.008	8	0.19	4	2	0.008
41	2471/14	0.012	0.008	16	0.125	2	2	0.016
42	2665/14	0.012	0.012	4	0.125	1	1	0.008
43	2704/14	0.012	0.012	4	0.064	2	2	0.008
44	2833/14	0.012	0.008	8	0.064	2	0.5	0.016
45	446/15	0.032	0.016	16	2	2	1	0.008
46	414/15	0.012	0.012	16	0.125	8	1	0.004
47	WHO K	0.5	0.125	16	0.25	2	8	0.125
48	QA1/14	0.25	0.125	16	0.25	4	8	0.125
49	QA2/14	4	2	16	0.25	8	4	0.032
50	WHO F	0.012	0.002	16	0.064	2	0.032	0.004
51	WHO L	0.25	0.25	16	0.25	8	16	0.032
52	WHO N	0.012	0.012	8	0.125	2	2	0.032
53	WHO O	0.032	0.032	1536	0.25	8	0.016	0.016
54	49226	0.016	0.016	16	0.25	4	0.016	0.016
55	WHO C	0.012	0.012	16	0.25	4	0.004	0.016
56	242/15	0.012	0.008	8	0.25	4	2	0.016
57	1301/15	0.012	0.008	16	0.38	2	1	0.004
58	1403/15	0.012	0.004	8	0.032	2	0.5	0.002
59	1687/15	0.012	0.004	4	0.125	2	2	0.004
60	1793/15	0.012	0.004	16	0.125	2	2	0.004
61	1991/15	0.012	0.004	16	0.064	2	1	0.002
62	2097/15	0.016	0.008	8	0.064	1	2	0.004
63	2113/15	0.012	0.004	8	0.064	2	4	0.002
64	2245/15	0.012	0.016	8	0.25	2	1	0.004
65	2393/15	0.012	0.008	8	0.016	1	1	0.008
66	2475/15	0.012	0.004	8	0.032	2	2	0.004
67	2633/15	0.012	0.004	8	0.064	2	4	0.004
68	41/16	0.032	0.032	4	4	2	2	0.016
69	46/16	0.016	0.016	16	0.125	2	4	0.016
70	54/16	0.012	0.008	8	0.125	2	8	0.008
71	78/16	0.032	0.032	4	4	2	2	0.008
72	299/16	0.032	0.016	16	1	4	4	0.004
73	468/16	0.012	0.008	8	0.5	1	2	0.008
74	496/16	0.012	0.004	8	0.25	2	2	0.002
75	702/16	0.012	0.008	16	0.5	4	4	0.008
76	1146/16	0.012	0.008	4	0.25	2	2	0.002
77	1163/16	0.012	0.004	4	0.125	2	2	0.008
78	1219/16	0.012	0.008	4	0.032	2	1	0.008
79	1491/16	0.012	0.004	8	0.064	2	1	0.004
80	2271/16	0.032	0.032	4	16	2	2	0.016
81	2371/16	0.012	0.004	4	0.125	2	2	0.004
82	1132/16	0.032	0.016	8	0.032	2	1	0.016
83	1596/16	0.012	0.002	8	0.125	2	1	0.002
84	1176/16	0.016	0.016	4	0.25	2	1	0.032
85	8731/16	0.016	0.016	4	0.125	2	1	0.032
86	1182/16	0.012	0.016	8	0.125	2	0.5	0.004
87	1187/16	0.016	0.016	8	0.125	2	0.5	0.004
88	782/16	0.016	0.016	2	0.25	2	2	0.016
89	1990/15	0.012	0.004	16	0.125	2	2	0.004
90	596/17	0.012	0.004	16	0.5	2	2	0.016
91	631/17	0.012	0.032	4	0.5	1	0.5	0.008
92	636/17	0.032	0.016	8	0.25	4	1	0.032
93	884/17	0.012	0.008	16	2	2	0.032	0.006
94	931/17	0.012	0.004	8	1	2	0.016	0.008
95	1064/17	0.016	0.016	8	16	2	2	0.008
	MICs Geomean	0.0183607	0.00899174	9.15338	0.202869	2.43619	1.07541	0.0109546
		IX, Cefiime	TX, Ceftriaxone	SC, Spectinomycin	AZ, Azithromycin	GM, Gentamicin	MX, Moxifloxacin	ETP, Ertapenem

## Sheet:  MIC AB
S.no.	Strain no	IX+GM	IX+AZ	IX+SC	IX+MX	IX+ETP	TX+SC	TX+GM	TX+AZ	TX+IX	TX+MX	TX+ETP	SC+GM	SC+AZ	SC+MX	SC+ETP	AZ+GM	AZ+MX	AZ+ETP	GM+MX	GM+ETP	MX+ETP
1	170/12	0.012	0.012	0.016	0.008	0.012	0.012	0.008	0.008	0.0015	0.004	0.006	8	6	16	0.38	1	0.5	0.064	4	0.094	0.012
2	191/12	0.012	0.012	0.012	0.012	0.012	0.012	0.012	0.008	0.003	0.016	0.006	0.38	1.5	12	0.38	1	0.5	0.094	8	0.094	0.008
3	383/12	0.012	0.012	0.012	0.012	0.012	0.006	0.003	0.004	0.0015	0.002	0.004	8	0.38	12	0.25	0.25	0.064	0.032	4	0.064	0.125
4	520/12	0.012	0.012	0.012	0.012	0.012	0.002	0.002	0.002	0.0015	0.002	0.0015	6	1.5	12	1	0.5	0.125	0.064	3	0.5	0.016
5	744/12	0.012	0.012	0.012	0.012	0.012	0.003	0.003	0.002	0.0015	0.003	0.002	4	1	6	0.125	0.19	0.19	0.023	2	0.19	0.004
6	762/12	0.012	0.012	0.012	0.012	0.016	0.004	0.003	0.003	0.0015	0.003	0.004	6	0.38	4	0.25	0.25	0.25	0.125	2	0.19	0.008
7	890/12	0.016	0.012	0.016	0.064	0.016	0.064	0.016	0.047	0.008	0.064	0.064	8	1.5	8	0.38	0.5	0.5	0.094	6	0.38	0.016
8	1586/12	0.012	0.012	0.012	0.016	0.012	0.002	0.002	0.002	0.0015	0.002	0.0015	8	1	32	0.094	0.5	0.25	0.016	2	0.094	0.004
9	2026/12	0.012	0.012	0.012	0.012	0.012	0.002	0.002	0.002	0.0015	0.002	0.0015	8	1	24	0.094	0.125	0.125	0.023	2	0.094	0.012
10	2228/12	0.012	0.012	0.012	0.012	0.012	0.0015	0.003	0.003	0.0015	0.0015	0.0015	4	0.75	16	0.25	0.19	0.38	0.064	1.5	0.047	0.006
11	2411/12	0.012	0.012	0.012	0.012	0.012	0.004	0.016	0.004	0.0015	0.0015	0.002	32	0.75	16	0.25	0.5	0.125	0.047	2	0.047	0.002
12	2483/12	0.016	0.023	0.016	0.023	0.032	0.023	0.032	0.023	0.002	0.032	0.004	6	1.5	16	0.5	0.5	0.5	0.25	6	0.75	0.016
13	2558/12	0.012	0.012	0.012	0.012	0.012	0.002	0.002	0.002	0.0015	0.002	0.002	2	0.5	8	0.125	0.125	0.125	0.032	1.5	0.25	0.004
14	101/13	0.012	0.012	0.012	0.012	0.012	0.0015	0.002	0.0015	0.0015	0.002	0.0015	2	0.125	8	0.094	0.023	0.023	0.012	2	0.064	0.003
15	574/13	0.016	0.012	0.012	0.012	0.012	0.004	0.006	0.004	0.0015	0.004	0.006	2	1	3	0.5	0.25	0.25	0.19	4	0.5	0.032
16	579/13	0.012	0.032	0.016	0.064	0.016	0.004	0.016	0.008	0.002	0.008	0.016	4	1	8	2	0.25	0.125	0.125	8	1	0.064
17	912/13	0.012	0.047	0.016	0.023	0.023	0.008	0.008	0.016	0.004	0.016	0.006	3	1.5	8	0.5	0.125	0.064	0.125	3	0.38	0.016
18	1230/13	0.012	0.012	0.012	0.012	0.012	0.006	0.002	0.0015	0.0015	0.002	0.003	1	0.5	6	0.064	0.094	0.125	0.094	1.5	0.125	0.004
19	1248/13	0.064	0.064	0.094	0.094	0.064	0.064	0.064	0.064	0.064	0.094	0.064	0.5	1	1	0.75	0.094	0.032	0.094	6	2	0.25
20	1291/13	0.012	0.012	0.012	0.012	0.012	0.006	0.006	0.002	0.0015	0.006	0.004	2	0.5	6	0.125	0.094	0.094	0.032	2	0.125	0.008
21	1506/13	0.012	0.012	0.012	0.012	0.012	0.002	0.0015	0.004	0.0015	0.0015	0.002	2	2	0.5	0.125	0.032	0.125	0.016	1	0.064	0.004
22	1617/13	0.012	0.012	0.012	0.012	0.012	0.0015	0.0015	0.0015	0.0015	0.002	0.0015	4	1	12	0.094	0.19	0.25	0.016	6	0.094	0.002
23	1623/13	0.016	0.032	0.023	0.016	0.016	0.032	0.016	0.023	0.008	0.016	0.003	3	0.75	3	2	0.19	0.125	0.023	2	1	0.032
24	1781/13	0.012	0.012	0.012	0.012	0.012	0.002	0.0015	0.0015	0.0015	0.0015	0.002	8	8	6	4	0.032	0.094	0.094	1.5	1.5	0.38
25	2107/13	0.016	0.012	0.012	0.012	0.012	0.008	0.032	0.008	0.0015	0.032	0.004	2	2	32	0.25	0.5	0.125	0.125	4	0.125	0.008
26	2108/13	0.012	0.012	0.012	0.012	0.012	0.006	0.003	0.006	0.0015	0.004	0.004	3	1.5	12	0.38	0.19	0.125	0.094	2	0.25	0.012
27	QA4/11	0.25	0.25	0.125	0.5	0.064	0.064	0.047	0.032	0.032	0.38	0.064	8	1.5	12	0.25	0.38	1	0.125	4	0.125	0.008
28	QA1/11	0.012	0.012	0.012	0.012	0.012	0.0015	0.064	0.008	0.002	0.047	0.004	6	4	0.38	0.5	3	0.19	0.064	0.25	0.125	0.008
29	WHO G	0.012	0.012	0.012	0.012	0.012	0.008	0.012	0.012	0.0015	0.008	0.008	12	4	1.5	0.38	1	0.008	0.125	0.38	0.25	0.016
30	WHO P	0.012	0.012	0.012	0.012	0.012	0.006	0.002	0.008	0.0015	0.008	0.004	16	16	1	0.5	3	0.25	0.125	0.38	0.25	0.008
31	WHO M	0.012	0.012	0.012	0.012	0.012	0.008	0.006	0.008	0.0015	0.002	0.032	4	4	8	0.25	0.75	0.75	0.064	16	0.25	0.008
32	409/14	0.012	0.012	0.012	0.012	0.012	0.003	0.004	0.003	0.0015	0.0015	0.002	1	0.5	6	0.5	0.125	0.125	0.125	1	0.25	0.016
33	802/14	0.012	0.032	0.125	0.032	0.016	0.016	0.016	0.032	0.032	0.016	0.032	1	4	1	0.5	0.25	0.25	0.125	8	0.25	1
34	1500/14	0.012	0.012	0.012	0.012	0.012	0.002	0.047	0.002	0.0015	0.002	0.0015	1	0.38	3	0.19	0.032	0.094	0.032	1	0.064	0.003
35	1779/14	0.012	0.012	0.012	0.012	0.012	0.0015	0.002	0.004	0.0015	0.008	0.002	2	0.25	2	0.25	0.125	0.047	0.125	1	0.5	0.016
36	1829/14	0.012	0.032	0.004	0.064	0.016	0.002	0.004	0.008	0.002	0.008	0.002	2	1	2	0.25	0.125	0.064	0.125	1	0.25	0.032
37	1921/14	0.064	0.016	0.023	0.023	0.016	0.012	0.016	0.016	0.002	0.023	0.016	8	3	2	2	0.125	0.064	0.064	6	0.75	0.064
38	1970/14	0.012	0.012	0.012	0.012	0.012	0.0015	0.002	0.004	0.0015	0.0015	0.0015	4	1	16	0.125	0.064	0.032	0.032	0.5	0.064	0.004
39	2388/14	0.012	0.012	0.016	0.012	0.032	0.016	0.002	0.008	0.0015	0.008	0.002	8	16	64	0.25	0.5	0.064	0.032	16	0.064	0.004
40	2458/14	0.012	0.012	0.012	0.012	0.012	0.008	0.016	0.008	0.0015	0.004	0.004	3	0.50	8	0.094	0.25	0.064	0.032	2	0.125	0.008
41	2471/14	0.012	0.012	0.012	0.012	0.012	0.004	0.016	0.004	0.0015	0.004	0.008	0.5	2	2	0.25	0.25	0.047	0.032	16	0.064	0.008
42	2665/14	0.012	0.012	0.012	0.012	0.012	0.023	0.016	0.032	0.016	0.012	0.064	2	0.75	6	0.125	0.125	0.125	0.125	1	0.25	0.016
43	2704/14	0.012	0.012	0.016	0.012	0.016	0.016	0.016	0.032	0.016	0.012	0.064	2	0.75	6	0.125	0.125	0.064	0.125	2	0.125	0.016
44	2833/14	0.012	0.012	0.012	0.016	0.012	0.004	0.032	0.008	0.0015	0.064	0.004	2	4	8	0.25	0.125	0.125	0.032	8	0.125	0.008
45	446/15	0.016	0.032	0.023	0.016	0.016	0.064	0.094	0.032	0.032	0.125	0.032	4	8	16	0.38	1	4	0.125	3	0.25	0.016
46	414/15	0.012	0.012	0.012	0.012	0.015	0.016	0.023	0.023	0.012	0.016	0.012	6	0.38	4	0.25	0.047	0.032	0.032	1	0.125	0.003
47	WHO K	0.064	0.064	0.25	0.25	0.064	0.016	0.023	0.032	0.064	0.125	0.064	4	1.5	16	1.5	0.25	0.25	0.38	2	1	0.032
48	QA1/14	0.094	0.064	0.125	0.125	0.094	0.032	0.047	0.064	0.064	0.064	0.064	6	1	32	4	0.125	0.125	0.125	4	2	0.032
49	QA2/14	1	0.5	2	2	0.032	0.25	0.125	0.064	0.25	2	0.008	8	4	8	0.25	0.5	0.5	0.064	2	0.032	0.004
50	WHO F	0.012	0.012	0.012	0.012	0.012	0.002	0.0015	0.004	0.0015	0.0015	0.002	2	2	0.5	0.125	0.032	0.125	0.016	1	0.064	0.004
51	WHO L	0.094	0.125	0.125	0.25	0.25	0.064	0.25	0.125	0.25	0.5	0.125	6	1	32	0.5	0.25	0.125	0.064	16	0.25	0.016
52	WHO N	0.012	0.012	0.012	0.012	0.012	0.012	0.016	0.032	0.0015	0.012	0.032	4	0.5	8	0.25	0.25	0.125	0.064	2	0.25	0.016
53	WHO O	0.064	0.016	0.016	0.032	0.023	0.064	0.032	0.016	0.016	0.016	0.032	4	2	0.5	0.5	0.25	0.064	0.064	0.5	0.125	0.008
54	49226	0.012	0.016	0.016	0.032	0.016	0.016	0.032	0.016	0.012	0.016	0.032	4	2	0.5	0.25	0.25	0.094	0.064	0.5	0.25	0.016
55	WHO C	0.012	0.012	0.012	0.012	0.012	0.012	0.016	0.012	0.012	0.012	0.016	4	1	0.25	0.5	0.5	0.016	0.125	0.25	0.25	0.004
56	242/15	0.012	0.012	0.012	0.012	0.012	0.008	0.004	0.008	0.0015	0.008	0.002	8	0.5	4	0.125	0.064	0.094	0.064	1	0.032	0.004
57	1301/15	0.012	0.012	0.012	0.012	0.012	0.004	0.004	0.004	0.0015	0.008	0.002	4	1	6	0.064	0.19	0.125	0.016	2	0.016	0.002
58	1403/15	0.012	0.012	0.012	0.012	0.012	0.002	0.002	0.002	0.0015	0.002	0.002	4	0.125	8	0.064	0.047	0.032	0.012	2	0.016	0.002
59	1687/15	0.012	0.012	0.012	0.012	0.012	0.004	0.004	0.003	0.0015	0.008	0.002	4	0.5	4	0.064	0.064	0.19	0.016	0.5	0.016	0.002
60	1793/15	0.012	0.012	0.012	0.012	0.012	0.008	0.008	0.004	0.0015	0.004	0.002	6	0.5	16	0.125	0.125	0.125	0.032	4	0.023	0.002
61	1991/15	0.012	0.012	0.012	0.012	0.012	0.006	0.004	0.002	0.0015	0.004	0.002	6	0.25	8	0.064	0.032	0.064	0.016	2	0.012	0.0015
62	2097/15	0.012	0.012	0.012	0.012	0.012	0.008	0.004	0.003	0.0015	0.008	0.0015	4	0.008	4	0.064	0.064	0.064	0.016	1	0.016	0.003
63	2113/15	0.012	0.012	0.012	0.012	0.012	0.006	0.004	0.004	0.0015	0.002	0.002	6	1	8	0.125	0.19	0.25	0.016	3	0.016	0.002
64	2245/15	0.016	0.016	0.016	0.016	0.016	0.012	0.012	0.008	0.0015	0.016	0.006	6	0.5	4	0.38	0.094	0.125	0.064	2	0.064	0.004
65	2393/15	0.012	0.012	0.012	0.012	0.012	0.004	0.008	0.002	0.0015	0.008	0.002	6	0.25	6	0.094	0.064	0.047	0.012	2	0.032	0.004
66	2475/15	0.012	0.012	0.012	0.012	0.012	0.008	0.004	0.003	0.0015	0.002	0.002	4	0.25	8	0.094	0.047	0.032	0.016	2	0.023	0.002
67	2633/15	0.012	0.012	0.012	0.012	0.012	0.004	0.006	0.006	0.0015	0.006	0.002	8	1	16	0.25	0.125	0.125	0.016	2	0.016	0.008
68	41/16	0.012	0.012	0.012	0.012	0.012	0.008	0.006	0.004	0.0015	0.008	0.003	6	2	12	0.25	0.5	0.5	0.016	8	0.023	0.016
69	46/16	0.012	0.012	0.012	0.012	0.012	0.008	0.016	0.006	0.0015	0.002	0.002	8	0.75	12	0.25	0.125	0.125	0.047	4	0.032	0.004
70	54/16	0.012	0.012	0.012	0.012	0.012	0.012	0.004	0.006	0.0015	0.008	0.002	4	0.25	4	0.094	0.047	0.047	0.032	1.5	0.032	0.002
71	78/16	0.016	0.012	0.023	0.016	0.012	0.023	0.008	0.023	0.002	0.032	0.004	6	8	8	0.125	3	8	0.032	2	0.023	0.004
72	299/16	0.032	0.032	0.047	0.032	0.032	0.032	0.032	0.032	0.004	0.032	0.008	6	2	16	0.25	0.25	0.5	0.064	2	0.032	0.008
73	468/16	0.012	0.012	0.012	0.012	0.012	0.006	0.006	0.008	0.0015	0.002	0.002	4	1	6	0.064	0.25	0.25	0.016	2	0.023	0.002
74	496/16	0.012	0.012	0.012	0.012	0.012	0.016	0.002	0.0015	0.0015	0.004	0.0015	2	0.5	0.5	0.064	0.25	0.25	0.032	2	0.032	0.004
75	702/16	0.012	0.012	0.012	0.012	0.012	0.008	0.008	0.008	0.0015	0.004	0.002	8	1	4	0.25	0.25	0.25	0.064	2	0.064	0.002
76	1146/16	0.012	0.012	0.012	0.012	0.012	0.008	0.006	0.004	0.0015	0.008	0.003	4	0.5	8	0.094	0.19	0.064	0.032	1	0.023	0.003
77	1163/16	0.012	0.012	0.012	0.012	0.012	0.004	0.003	0.004	0.0015	0.004	0.0015	2	0.25	4	0.064	0.064	0.094	0.016	1	0.016	0.002
78	1219/16	0.012	0.012	0.012	0.012	0.012	0.002	0.004	0.002	0.0015	0.008	0.004	4	0.064	0.5	0.25	0.012	0.125	0.032	1	0.016	0.004
79	1491/16	0.012	0.012	0.012	0.012	0.012	0.004	0.003	0.002	0.0015	0.004	0.002	4	0.25	4	0.125	0.064	0.016	0.032	2	0.064	0.008
80	2271/16	0.016	0.016	0.047	0.032	0.032	0.032	0.032	0.032	0.004	0.032	0.008	8	8	8	0.5	2	16	0.125	2	0.032	0.008
81	2371/16	0.012	0.012	0.012	0.012	0.012	0.008	0.004	0.004	0.0015	0.004	0.0015	2	0.25	4	0.125	0.047	0.064	0.032	1.5	0.032	0.002
82	1132/16	0.016	0.016	0.016	0.016	0.016	0.023	0.016	0.008	0.002	0.016	0.016	8	0.5	8	0.5	0.125	0.125	0.016	2	0.125	0.016
83	1596/16	0.012	0.012	0.012	0.012	0.012	0.008	0.004	0.004	0.0015	0.002	0.002	6	0.75	8	0.0125	0.125	0.064	0.023	2	0.032	0.002
84	1176/16	0.016	0.016	0.016	0.016	0.016	0.016	0.008	0.032	0.002	0.032	0.008	4	1	8	0.25	0.25	0.25	0.064	2	0.032	0.016
85	8731/16	0.016	0.016	0.016	0.016	0.016	0.032	0.004	0.016	0.002	0.016	0.008	4	0.5	16	0.5	0.25	0.25	0.064	2	0.064	0.016
86	1182/16	0.012	0.012	0.012	0.012	0.012	0.008	0.016	0.008	0.0015	0.016	0.004	8	1	8	0.125	0.125	0.125	0.032	2	0.032	0.004
87	1187/16	0.016	0.016	0.016	0.016	0.016	0.016	0.016	0.008	0.002	0.032	0.008	8	1	8	0.25	0.25	0.25	0.064	2	0.032	0.008
88	782/16	0.012	0.012	0.012	0.012	0.012	0.016	0.016	0.012	0.0015	0.008	0.006	2	0.5	4	0.5	0.125	0.125	0.064	1	0.064	0.008
89	1990/15	0.012	0.012	0.012	0.012	0.012	0.004	0.008	0.008	0.0015	0.008	0.002	2	1	4	0.25	0.25	0.25	0.032	2	0.032	0.004
90	596/17	0.012	0.012	0.012	0.012	0.012	0.008	0.002	0.008	0.0015	0.004	0.006	8	1.5	8	0.5	0.25	0.25	0.064	2	0.064	0.008
91	631/17	0.032	0.032	0.032	0.032	0.032	0.016	0.016	0.008	0.003	0.008	0.008	8	1	16	0.5	0.25	0.25	0.125	4	0.125	0.016
92	636/17	0.032	0.032	0.032	0.032	0.032	0.064	0.047	0.023	0.008	0.032	0.016	8	1	8	1	0.19	0.38	0.25	4	0.25	0.032
93	884/17	0.012	0.012	0.012	0.012	0.012	0.004	0.004	0.004	0.0015	0.004	0.002	12	8	1	0.19	1.5	0.125	0.047	0.025	0.032	0.004
94	931/17	0.012	0.012	0.012	0.012	0.012	0.004	0.004	0.002	0.0015	0.004	0.002	6	4	0.5	0.19	2	0.125	0.047	0.19	0.064	0.006
95	1064/17	0.016	0.016	0.016	0.016	0.016	0.008	0.008	0.008	0.002	0.008	0.004	6	8	1.5	0.25	2	16	0.064	2	0.064	0.008
	MIC (AB) Geomean	0.0156522	0.0159229	0.0164727	0.017514	0.0153048	0.00797139	0.00800212	0.00714477	0.0027369	0.00841386	0.0049175	4.12151	1.01496	5.35815	0.242568	0.195788	0.150011	0.0493873	1.96006	0.0927917	0.00805338
		IX, Cefiime	TX, Ceftriaxone	SC, Spectinomycin	AZ, Azithromycin	GM, Gentamicin	MX, Moxifloxacin	ETP, Ertapenem

## Sheet:  MIC BA
S.no.	Strain no	IX+GM	IX+AZ	IX+SC	IX+MX	IX+ETP	TX+SC	TX+GM	TX+AZ	TX+IX	TX+MX	TX+ETP	SC+GM	SC+AZ	SC+MX	SC+ETP	AZ+GM	AZ+MX	AZ+ETP	GM+MX	GM+ETP	MX+ETP
1	170/12	0.012	0.012	0.064	0.002	0.0015	0.38	0.064	0.064	0.012	0.004	0.006	2	1.5	0.5	0.012	1	0.064	0.008	0.5	0.012	0.012
2	191/12	0.012	0.012	0.047	0.0015	0.0015	0.38	0.094	0.064	0.023	0.016	0.006	1.5	0.38	0.38	0.012	1	0.064	0.012	1	0.012	0.008
3	383/12	0.012	0.012	0.047	0.0015	0.0015	0.19	0.023	0.032	0.012	0.002	0.004	2	0.094	0.38	0.008	0.064	0.008	0.004	0.5	0.008	0.016
4	520/12	0.012	0.012	0.047	0.0015	0.0015	0.064	0.016	0.016	0.012	0.002	0.0015	1.5	0.38	0.38	0.032	0.5	0.016	0.008	0.38	0.016	0.016
5	744/12	0.012	0.012	0.047	0.0015	0.0015	0.094	0.023	0.016	0.012	0.003	0.002	1	0.25	0.19	0.004	0.19	0.023	0.003	0.25	0.006	0.004
6	762/12	0.012	0.012	0.047	0.0015	0.002	0.125	0.023	0.023	0.012	0.003	0.004	1.5	0.125	0.125	0.008	0.25	0.032	0.004	0.25	0.006	0.008
7	890/12	0.064	0.012	0.064	0.008	0.002	2	0.125	0.38	0.064	0.064	0.008	2	0.38	0.25	0.012	0.5	0.064	0.012	0.75	0.012	0.016
8	1586/12	0.047	0.012	0.047	0.002	0.0015	0.064	0.064	0.016	0.012	0.002	0.0015	8	0.25	1	0.003	2	0.032	0.002	0.064	0.003	0.004
9	2026/12	0.047	0.012	0.047	0.1	0.0015	0.064	0.064	0.016	0.012	0.002	0.0015	8	0.25	0.75	0.003	0.5	0.016	0.003	0.064	0.003	0.012
10	2228/12	0.047	0.012	0.047	0.0015	0.0015	0.047	0.094	0.023	0.012	0.0015	0.0015	4	0.19	0.5	0.008	0.75	0.047	0.008	0.19	0.006	0.006
11	2411/12	0.047	0.012	0.047	0.0015	0.0015	0.125	0.125	0.032	0.012	0.0015	0.002	8	0.19	0.5	0.008	0.5	0.016	0.006	0.25	0.006	0.002
12	2483/12	0.064	0.023	0.064	0.003	0.004	0.75	1	0.19	0.016	0.032	0.004	6	0.38	0.5	0.016	2	0.064	0.032	0.19	0.023	0.016
13	2558/12	0.047	0.012	0.047	0.0015	0.0015	0.064	0.064	0.016	0.012	0.002	0.002	2	0.125	0.25	0.004	0.5	0.016	0.004	0.047	0.008	0.004
14	101/13	0.047	0.012	0.047	0.0015	0.0015	0.047	0.064	0.012	0.012	0.002	0.0015	2	0.032	0.25	0.003	0.094	0.003	0.0015	0.064	0.002	0.003
15	574/13	0.064	0.012	0.047	0.0015	0.0015	0.125	0.19	0.032	0.012	0.004	0.006	2	0.25	0.094	0.016	1	0.032	0.023	0.125	0.016	0.032
16	579/13	0.047	0.032	0.064	0.008	0.016	0.125	0.5	0.064	0.016	0.008	0.016	4	0.25	0.25	0.064	1	0.016	0.016	0.25	0.032	0.064
17	912/13	0.047	0.047	0.064	0.003	0.003	0.25	0.25	0.125	0.032	0.016	0.006	3	0.38	0.25	0.016	0.5	0.008	0.016	0.094	0.012	0.016
18	1230/13	0.047	0.012	0.047	0.0015	0.0015	0.19	0.064	0.012	0.012	0.002	0.003	1	0.125	0.19	0.002	0.38	0.016	0.012	0.047	0.004	0.004
19	1248/13	2	0.125	1.5	0.75	0.032	1	3	0.125	0.064	0.75	0.032	1.5	0.125	0.5	0.032	2	0.19	0.032	1	0.023	0.032
20	1291/13	0.047	0.012	0.047	0.0015	0.0015	0.19	0.19	0.016	0.012	0.006	0.004	2	0.125	0.19	0.004	0.38	0.012	0.004	0.064	0.004	0.008
21	1506/13	0.047	0.012	0.047	0.0015	0.0015	0.064	0.047	0.032	0.012	0.0015	0.002	2	0.5	0.016	0.004	0.125	0.016	0.002	0.032	0.002	0.004
22	1617/13	0.047	0.012	0.047	0.0015	0.0015	0.047	0.047	0.012	0.012	0.002	0.0015	4	0.25	0.38	0.003	0.75	0.032	0.002	0.19	0.003	0.002
23	1623/13	0.064	0.032	0.094	0.002	0.002	1	0.5	0.19	0.064	0.016	0.003	3	0.19	0.094	0.064	0.75	0.016	0.003	0.064	0.032	0.032
24	1781/13	1	0.064	6	0.25	0.004	8	3	0.064	0.012	0.25	0.25	3	0.064	0.25	0.004	0.75	0.38	0.008	0.19	0.006	0.016
25	2107/13	0.064	0.012	0.047	0.0015	0.0015	0.25	0.125	0.064	0.012	0.032	0.004	2	0.5	1	0.008	2	0.016	0.016	0.125	0.004	0.008
26	2108/13	0.047	0.012	0.047	0.0015	0.0015	0.19	0.094	0.047	0.012	0.004	0.004	3	0.38	0.38	0.012	0.75	0.016	0.012	0.064	0.008	0.012
27	QA4/11	0.25	0.25	0.5	0.064	0.008	2	0.38	0.25	0.25	0.047	0.008	2	0.38	0.38	0.008	0.38	0.125	0.016	0.5	0.004	0.008
28	QA1/11	0.012	0.012	0.047	0.0015	0.0015	0.047	0.5	0.064	0.016	0.006	0.004	1.5	1	0.012	0.016	3	0.023	0.008	0.032	0.004	0.008
29	WHO G	0.012	0.012	0.047	0.0015	0.0015	0.25	0.094	0.094	0.012	0.008	0.008	3	1	0.047	0.012	1	0.047	0.016	0.047	0.008	0.016
30	WHO P	0.012	0.012	0.047	0.0015	0.0015	0.19	0.064	0.064	0.012	0.008	0.004	4	4	0.032	0.016	3	0.032	0.016	0.047	0.008	0.008
31	WHO M	0.047	0.012	0.047	0.0015	0.0015	0.25	0.047	0.064	0.012	0.002	0.004	4	1	0.25	0.008	0.75	0.094	0.008	0.5	0.008	0.008
32	409/14	0.047	0.012	0.047	0.0015	0.0015	0.094	0.125	0.023	0.012	0.0015	0.002	1	0.125	0.19	0.016	0.5	0.016	0.016	0.032	0.008	0.016
33	802/14	0.047	0.032	0.5	0.004	0.002	0.064	0.064	0.032	0.032	0.002	0.004	1	1	0.032	0.016	1	0.032	0.016	0.25	0.008	0.032
34	1500/14	0.047	0.012	0.047	0.0015	0.0015	0.064	0.19	0.047	0.012	0.002	0.0015	1	0.094	0.094	0.006	0.125	0.012	0.004	0.032	0.002	0.003
35	1779/14	0.047	0.012	0.047	0.0015	0.0015	0.047	0.064	0.032	0.012	0.008	0.002	2	0.064	0.064	0.008	0.5	0.006	0.016	0.032	0.016	0.016
36	1829/14	0.047	0.032	0.125	0.008	0.002	0.064	0.125	0.064	0.016	0.008	0.002	2	0.25	0.064	0.008	0.5	0.008	0.016	0.125	0.008	0.032
37	1921/14	0.064	0.016	0.094	0.003	0.002	0.38	0.5	0.125	0.016	0.023	0.016	8	0.75	0.064	0.064	0.5	0.008	0.008	0.19	0.023	0.064
38	1970/14	0.047	0.012	0.047	0.0015	0.0015	0.047	0.064	0.032	0.012	0.0015	0.0015	4	0.25	0.5	0.004	0.25	0.004	0.004	0.016	0.002	0.004
39	2388/14	0.047	0.012	0.064	0.0015	0.004	0.064	0.064	0.064	0.012	0.008	0.002	8	0.5	2	0.008	0.064	0.008	0.004	0.5	0.002	0.004
40	2458/14	0.047	0.012	0.047	0.0015	0.0015	0.25	0.50	0.064	0.012	0.004	0.004	3	0.125	0.25	0.003	1	0.008	0.004	0.064	0.004	0.008
41	2471/14	0.047	0.012	0.047	0.0015	0.0015	0.125	0.5	0.032	0.012	0.004	0.008	0.5	0.064	2	0.008	1	0.006	0.004	0.5	0.002	0.008
42	2665/14	0.047	0.012	0.047	0.0015	0.0015	0.094	0.064	0.032	0.016	0.0015	0.008	2	0.19	0.19	0.004	0.5	0.016	0.016	0.032	0.008	0.016
43	2704/14	0.047	0.012	0.064	0.0015	0.002	0.064	0.064	0.032	0.016	0.0015	0.008	2	0.19	0.19	0.004	0.5	0.008	0.016	0.064	0.004	0.016
44	2833/14	0.047	0.012	0.047	0.002	0.0015	0.125	1	0.064	0.012	0.064	0.004	2	0.125	0.25	0.008	0.5	0.016	0.004	0.25	0.004	0.008
45	446/15	0.064	0.032	0.094	0.002	0.002	0.25	0.38	0.032	0.032	0.016	0.004	4	2	0.5	0.012	4	0.5	0.016	0.094	0.008	0.016
46	414/15	0.047	0.012	0.047	0.0015	0.0015	0.064	0.094	0.023	0.012	0.002	0.0015	6	0.094	0.125	0.008	0.19	0.004	0.004	0.032	0.004	0.003
47	WHO K	0.25	0.064	1	0.032	0.008	0.064	0.094	0.032	0.064	0.016	0.008	4	0.38	0.5	0.047	1	0.032	0.047	0.064	0.032	0.032
48	QA1/14	0.38	0.064	0.5	0.016	0.012	0.125	0.19	0.064	0.064	0.008	0.008	6	0.25	1	0.125	0.5	0.016	0.016	0.125	0.064	0.032
49	QA2/14	1	0.5	8	0.25	0.004	8	1	0.5	2	2	0.008	2	1	0.25	0.008	0.5	0.064	0.008	0.25	0.004	0.004
50	WHO F	0.047	0.012	0.047	0.0015	0.0015	0.064	0.047	0.032	0.012	0.0015	0.002	2	0.5	0.016	0.004	0.125	0.016	0.002	0.032	0.002	0.004
51	WHO L	0.38	0.125	0.5	0.032	0.032	0.25	1	0.125	0.25	0.064	0.016	6	0.25	1	0.016	1	0.5	0.008	0.5	0.008	0.016
52	WHO N	0.047	0.012	0.047	0.0015	0.0015	0.047	0.064	0.032	0.012	0.0015	0.004	4	0.125	0.25	0.008	1	0.016	0.008	0.064	0.008	0.016
53	WHO O	0.25	0.016	0.5	0.004	0.003	0.25	0.125	0.016	0.016	0.002	0.004	4	0.5	0.016	0.016	1	0.008	0.008	0.016	0.004	0.008
54	49226	0.047	0.016	0.064	0.004	0.002	0.064	0.125	0.016	0.012	0.002	0.004	4	0.5	0.016	0.008	1	0.012	0.008	0.016	0.008	0.016
55	WHO C	0.047	0.012	0.047	0.0015	0.0015	0.047	0.064	0.012	0.012	0.0015	0.002	4	0.25	0.008	0.016	2	0.002	0.016	0.008	0.008	0.004
56	242/15	0.012	0.012	0.047	0.0015	0.0015	0.25	0.032	0.064	0.012	0.008	0.002	2	0.125	0.125	0.004	0.064	0.012	0.008	0.125	0.004	0.004
57	1301/15	0.012	0.012	0.047	0.0015	0.0015	0.125	0.032	0.032	0.012	0.008	0.002	1	0.25	0.19	0.002	0.19	0.016	0.002	0.25	0.002	0.002
58	1403/15	0.012	0.012	0.047	0.0015	0.0015	0.064	0.016	0.016	0.012	0.002	0.002	1	0.032	0.25	0.002	0.047	0.004	0.0015	0.25	0.002	0.002
59	1687/15	0.012	0.012	0.047	0.0015	0.0015	0.125	0.032	0.023	0.012	0.008	0.002	1	0.125	0.125	0.002	0.064	0.023	0.002	0.064	0.002	0.002
60	1793/15	0.012	0.012	0.047	0.0015	0.0015	0.25	0.064	0.032	0.012	0.004	0.002	1.5	0.125	0.5	0.004	0.125	0.016	0.004	0.5	0.003	0.002
61	1991/15	0.012	0.012	0.047	0.0015	0.0015	0.19	0.032	0.016	0.012	0.004	0.002	1.5	0.064	0.25	0.002	0.032	0.008	0.002	0.25	0.0015	0.0015
62	2097/15	0.012	0.012	0.047	0.0015	0.0015	0.25	0.032	0.023	0.012	0.008	0.0015	1	0.064	0.125	0.002	0.064	0.008	0.002	0.125	0.002	0.003
63	2113/15	0.012	0.012	0.047	0.0015	0.0015	0.19	0.032	0.032	0.012	0.002	0.002	1.5	0.25	0.25	0.004	0.19	0.032	0.002	0.38	0.002	0.002
64	2245/15	0.016	0.016	0.064	0.002	0.002	0.38	0.094	0.064	0.012	0.016	0.006	1.5	0.125	0.125	0.012	0.094	0.016	0.008	0.25	0.008	0.004
65	2393/15	0.012	0.012	0.047	0.0015	0.0015	0.125	0.064	0.016	0.012	0.008	0.002	1.5	0.064	0.19	0.003	0.064	0.006	0.0015	0.25	0.004	0.004
66	2475/15	0.012	0.012	0.047	0.0015	0.0015	0.25	0.032	0.023	0.012	0.002	0.002	1	0.064	0.25	0.003	0.047	0.004	0.002	0.25	0.003	0.002
67	2633/15	0.012	0.012	0.047	0.0015	0.0015	0.125	0.047	0.047	0.012	0.006	0.002	2	0.25	0.5	0.008	0.125	0.016	0.002	0.25	0.002	0.008
68	41/16	0.012	0.012	0.047	0.0015	0.0015	0.25	0.047	0.032	0.012	0.008	0.003	1.5	0.5	0.38	0.008	0.5	0.064	0.002	1	0.003	0.016
69	46/16	0.012	0.012	0.047	0.0015	0.0015	0.25	0.125	0.047	0.012	0.002	0.002	2	0.19	0.38	0.008	0.125	0.016	0.006	0.5	0.004	0.004
70	54/16	0.012	0.012	0.047	0.0015	0.0015	0.38	0.032	0.047	0.012	0.008	0.002	1	0.064	0.125	0.003	0.047	0.006	0.004	0.19	0.004	0.002
71	78/16	0.016	0.012	0.094	0.002	0.0015	0.75	0.064	0.19	0.016	0.032	0.004	1.5	2	0.25	0.004	3	1	0.004	0.25	0.003	0.004
72	299/16	0.032	0.032	0.19	0.004	0.004	1	0.25	0.25	0.032	0.032	0.008	2	0.5	0.5	0.008	0.25	0.064	0.008	0.25	0.004	0.008
73	468/16	0.012	0.012	0.047	0.0015	0.0015	0.19	0.047	0.064	0.012	0.002	0.002	1	0.25	0.19	0.002	0.25	0.032	0.002	0.25	0.003	0.002
74	496/16	0.012	0.012	0.047	0.0015	0.0015	0.5	0.016	0.012	0.012	0.004	0.0015	0.5	0.125	0.016	0.002	0.25	0.032	0.004	0.25	0.004	0.004
75	702/16	0.012	0.012	0.047	0.0015	0.0015	0.25	0.064	0.064	0.012	0.004	0.002	2	0.25	0.125	0.008	0.25	0.032	0.008	0.25	0.008	0.002
76	1146/16	0.012	0.012	0.047	0.0015	0.0015	0.25	0.047	0.032	0.012	0.008	0.003	1	0.125	0.25	0.003	0.19	0.008	0.004	0.125	0.003	0.003
77	1163/16	0.012	0.012	0.047	0.0015	0.0015	0.125	0.023	0.032	0.012	0.004	0.0015	0.5	0.064	0.125	0.002	0.064	0.012	0.002	0.125	0.002	0.002
78	1219/16	0.012	0.012	0.047	0.0015	0.0015	0.064	0.032	0.016	0.012	0.008	0.004	1	0.016	0.016	0.008	0.012	0.016	0.004	0.125	0.002	0.004
79	1491/16	0.012	0.012	0.047	0.0015	0.0015	0.125	0.023	0.016	0.012	0.004	0.002	1	0.064	0.125	0.004	0.064	0.002	0.004	0.25	0.008	0.008
80	2271/16	0.016	0.016	0.19	0.004	0.004	1	0.25	0.25	0.032	0.032	0.008	2	2	0.25	0.016	2	2	0.016	0.25	0.004	0.008
81	2371/16	0.012	0.012	0.047	0.0015	0.0015	0.25	0.032	0.032	0.012	0.004	0.0015	0.5	0.064	0.125	0.004	0.047	0.008	0.004	0.19	0.004	0.002
82	1132/16	0.016	0.016	0.064	0.002	0.002	0.75	0.125	0.064	0.016	0.016	0.016	2	0.125	0.25	0.016	0.125	0.016	0.002	0.25	0.016	0.016
83	1596/16	0.012	0.012	0.047	0.0015	0.0015	0.25	0.032	0.032	0.012	0.002	0.002	1.5	0.19	0.25	0.004	0.125	0.008	0.003	0.25	0.004	0.002
84	1176/16	0.016	0.016	0.064	0.002	0.002	0.5	0.064	0.25	0.016	0.032	0.008	1	0.25	0.25	0.008	0.25	0.032	0.008	0.25	0.004	0.016
85	8731/16	0.016	0.016	0.064	0.002	0.002	1	0.125	0.125	0.016	0.016	0.008	1	0.125	0.5	0.016	0.25	0.032	0.008	0.25	0.008	0.016
86	1182/16	0.012	0.012	0.047	0.0015	0.0015	0.25	0.125	0.064	0.012	0.016	0.004	2	0.25	0.25	0.004	0.125	0.016	0.004	0.25	0.004	0.004
87	1187/16	0.016	0.016	0.064	0.002	0.002	0.5	0.125	0.064	0.016	0.032	0.008	2	0.25	0.25	0.008	0.25	0.032	0.008	0.25	0.004	0.008
88	782/16	0.012	0.012	0.047	0.0015	0.0015	0.5	0.125	0.094	0.012	0.008	0.006	0.5	0.125	0.125	0.016	0.125	0.016	0.008	0.125	0.008	0.008
89	1990/15	0.012	0.012	0.047	0.0015	0.0015	0.125	0.064	0.064	0.012	0.008	0.002	0.5	0.25	0.125	0.008	0.25	0.32	0.004	0.25	0.004	0.004
90	596/17	0.012	0.012	0.047	0.0015	0.0015	0.25	0.016	0.064	0.012	0.004	0.006	2	0.38	0.25	0.016	0.25	0.032	0.008	0.25	0.008	0.008
91	631/17	0.032	0.032	0.125	0.004	0.004	0.5	0.125	0.064	0.023	0.008	0.008	2	0.25	0.5	0.016	0.25	0.032	0.016	0.5	0.016	0.016
92	636/17	0.032	0.032	0.125	0.004	0.004	2	0.38	0.19	0.064	0.032	0.016	2	0.25	0.25	0.032	0.19	0.047	0.032	0.5	0.032	0.047
93	884/17	0.012	0.012	0.047	0.0015	0.0015	0.125	0.032	0.032	0.012	0.004	0.002	3	2	0.032	0.006	1.5	0.016	0.006	0.032	0.004	0.004
94	931/17	0.012	0.012	0.047	0.0015	0.0015	0.125	0.032	0.016	0.012	0.004	0.002	1.5	1	0.016	0.006	2	0.016	0.006	0.023	0.008	0.006
95	1064/17	0.016	0.016	0.064	0.002	0.002	0.25	0.064	0.064	0.016	0.008	0.004	1.5	2	0.19	0.008	2	2	0.008	0.25	0.008	0.008
	MIC (BA) Geomean	0.0307088	0.0163206	0.0724816	0.00254724	0.00200281	0.196917	0.0906015	0.0442579	0.016771	0.00666962	0.00368849	1.95083	0.237564	0.183297	0.00765657	0.347726	0.0227772	0.00617351	0.148225	0.00560227	0.00721475
		IX, Cefiime	TX, Ceftriaxone	SC, Spectinomycin	AZ, Azithromycin	GM, Gentamicin	MX, Moxifloxacin	ETP, Ertapenem

## Sheet:  FICI
S.no.	Strain no	IX+GM	IX+AZ	IX+SC	IX+MX	IX+ETP	TX+SC	TX+GM	TX+AZ	TX+IX	TX+MX	TX+ETP	SC+GM	SC+AZ	SC+MX	SC+ETP	AZ+GM	AZ+MX	AZ+ETP	GM+MX	GM+ETP	MX+ETP
1	170/12	1.006	1.03158	1.34133	0.668	1.1875	1.5475	1.032	1.16842	1.1875	0.502667	1.5	2	4.69737	2.33333	1.5475	3.13158	1.35846	1.16842	2.33333	1.547	1.508
2	191/12	1.006	1.03158	1.00294	1.00075	1.125	1.02375	1.047	0.835088	2.16667	1.34133	1	0.77375	1.09375	0.94	1.02375	3.13158	1.34779	1.24737	4.5	1.047	0.670667
3	383/12	1.003	1.375	1.00294	1.006	1.125	1.51188	0.75575	2	1.375	0.508	1.33333	1	2.96125	2.27	0.682292	7.8285	2.032	1.33333	3	0.682667	1.83333
4	520/12	1.012	1.096	1.01175	1.00075	1.04688	1.34933	1.34933	1.46133	2	1.33433	1.04688	3	3.415	3.19	1.25	4.5	1.008	0.762	3.19	1	0.508
5	744/12	1.006	1.024	1.00588	1.0005	1.1875	1.51175	1.5115	1.032	1.75	1.501	1.25	1	0.625	0.813333	0.515625	0.475	0.387667	0.421	1.08333	0.845	0.501
6	762/12	0.383	0.423	0.380875	0.37575	0.625	1.01562	0.765333	0.842	0.75	0.7515	1.25	1.75	0.5475	0.5625	0.53125	1.16667	1.016	0.75	1.45833	0.501667	0.504
7	890/12	0.16	0.144	0.136	0.514	0.1905	1.25	0.3125	2.25438	0.637	1.016	1.25	2	1.7075	1.0625	0.4225	2.25	2.016	0.751	3.1875	0.565	0.504
8	1586/12	1.01175	1.048	1.00261	1.33433	1.375	1.00356	1.016	1.064	1.75	1.001	1.125	2.5	1.0625	2.5	0.755875	2.5	1.016	0.564	0.532	0.7735	1.002
9	2026/12	1.047	1.048	1.00588	1.05	1.04688	1.34133	1.39733	1.39733	2	1.33433	1.04688	9	1.125	3.375	0.1055	1	0.508	0.18575	2.032	0.18775	0.381
10	2228/12	1.01175	1.096	1.00147	1.0015	1.25	0.751469	1.5235	1.684	1.75	0.7515	1	1.125	1.54344	1	1.34115	1.7075	3.087	1.84533	0.565	1.01175	1.006
11	2411/12	1.01175	1.096	1.00294	1.0015	1.375	1.00781	4.03125	1.256	1.375	0.3765	1	4	1.56688	1.5	2.01562	4.125	1.016	1.876	0.75	1.51175	0.502
12	2483/12	1.016	1.5295	1.004	1.439	2.125	0.765625	1.25	1.47875	1.0625	1.016	0.25	1.875	1.61375	1.25	0.53125	2.5	2.032	2	1.595	0.90625	0.508
13	2558/12	1.047	1.096	1.00588	1.00075	1.375	1.008	1.064	1.128	1.75	1.001	1.5	2.25	1.0625	1.125	1.01562	1.5	1.008	1.256	1.5235	2.25	1.002
14	101/13	1.0235	1.375	1.00588	1.00395	1.25	0.755875	1.032	1.125	2.25	1.00526	1	1.25	1.01562	1.65789	0.51175	0.76575	0.726645	0.625	1.16842	0.365333	0.507895
15	574/13	1.032	0.813158	0.751958	0.84375	0.781915	0.505208	0.845	0.668421	0.9375	0.75	0.87766	1.08333	1.35746	6	0.361259	1.81579	3.31579	1.48936	9.8125	0.590426	2.68085
16	579/13	0.76175	2.256	1.008	4.004	1.25	0.515625	2.125	1.512	1.25	1.004	2.25	1.5	2.125	1.125	1.25	2.25	1.008	1.25	2.125	0.75	1.032
17	912/13	0.38675	1.65675	0.504	0.72075	0.750665	0.265625	0.3125	1	1.125	0.510667	0.25133	0.9375	1.61375	0.666667	0.201463	0.625	0.261333	0.670213	0.812667	0.22266	0.180879
18	1230/13	1.047	1.096	1.01175	1.00075	1.1875	4.0475	1.39733	1.096	2	1.33433	2.375	1.25	1.125	1.595	0.266	1.132	1.008	2.252	1.5235	0.625	0.502
19	1248/13	0.845333	1.012	1.502	1.502	0.852426	1.012	1.012	1.012	1.024	1.502	0.852426	0.5	1	1	0.715426	0.709333	0.318	0.716426	2	0.578014	0.590426
20	1291/13	1.00783	1.1875	1.00588	1.002	1.125	2.02375	2.03167	0.916667	1.5	2.008	1.66667	0.583333	2.01562	1.00333	0.348958	1.53208	1.48475	0.833333	0.418667	0.354167	0.677333
21	1506/13	1.0235	1.096	1.00588	1.00075	1.375	0.508	0.3985	1.256	1.375	0.37575	1	1.25	4.25	0.0705	1.01562	0.3185	1.008	0.628	0.516	0.532	1.002
22	1617/13	1.00588	1.1875	1.00392	1.00075	1.1875	0.378917	0.380875	0.5625	1.875	0.501	0.5625	0.833333	3.98958	1.19	0.382833	3.0625	3.92225	0.5	0.845	0.38675	0.251
23	1623/13	0.516	1.16842	0.726583	0.501	0.542553	1.08333	0.625	1.71875	2.25	0.508	0.15758	1	1.0625	0.297	1.52837	1.1875	0.665895	0.184882	0.532	0.930851	0.696851
24	1781/13	1.25	1.512	1.5	1.65789	1.25	1.66667	1.5	1.262	1.75	1.40789	16.625	1.41667	1.17867	1.15789	0.583333	0.4435	1.752	1.252	0.875	0.75	2
25	2107/13	1.34933	1.024	1.00783	1.00038	1.1875	1.04167	4.03125	1.128	1.1875	4.008	1	0.833333	1.33333	5.58333	1.04167	1.5	0.254	2.25	1.03125	0.53125	1.002
26	2108/13	1.01175	1.048	1.00392	1.00075	1.1875	1.01583	0.5235	1.188	1.25	0.668667	1.16667	1	1.645	1.19	1.53167	0.9475	0.508	1.876	0.532	1.0625	1.506
27	QA4/11	2.78457	3.15957	1.39229	5.33515	1.18085	1.25	0.924375	1	3.15957	5.94925	1.5	2	0.9475	1.595	0.53125	0.95	2.03125	1.25	2.125	0.3125	0.502
28	QA1/11	0.753	0.753	0.753917	0.84375	1.1875	0.378917	16.125	2.016	1.83333	12.125	1.5	0.875	0.583333	0.781667	2.04167	1.5	1.485	1.016	2.0625	0.53125	1.5
29	WHO G	1.003	1.048	1.00294	1.03191	1.04688	1.01562	1.5235	1.876	1.1875	1.17021	1.25	1.5	4.25	1.09375	0.39875	4.25	1.032	1	1.095	0.3125	0.840426
30	WHO P	1.003	1.003	1.00196	1.04688	1.09375	1.50792	0.516	2.016	1.375	2.25	1.25	1.66667	1.66667	1.04167	1.02083	1.5	1.0625	1.03125	3.0325	0.5625	1
31	WHO M	0.76175	0.798	0.755875	0.7515	0.84375	0.515625	0.38675	0.756	1.09375	0.127	2.25	1.5	4.5	1.25	0.53125	3.1875	3.094	0.756	4.5	0.5625	0.508
32	409/14	0.7735	0.9375	0.76175	0.750188	0.9375	0.7735	1.0625	1.10938	1.125	0.375375	0.75	0.75	2.07812	1.52375	2.125	2.20312	1.95513	3.95312	0.504	1.125	2.002
33	802/14	0.3985	1.256	3.96875	1.004	0.5625	1.008	1.032	2.256	3	1.002	2.125	0.625	8.5	0.157	0.5625	2.5	2.032	1.5	4.25	0.375	2
34	1500/14	0.76175	0.846	0.752938	0.750375	0.9375	0.504	11.7975	0.876	1.125	0.5005	0.5625	0.3125	0.77575	0.211	0.761875	0.28725	0.755	0.756	0.258	0.266	0.37575
35	1779/14	1.0235	1.096	1.01175	1.00038	1.04688	0.38675	0.532	1.256	1.375	2.002	0.5625	1.5	0.5745	0.516	0.3125	1.25	0.3775	1.5	0.508	0.75	0.504
36	1829/14	0.797	2.256	0.28125	4.004	1.5	0.516	1.125	2.512	1.5	2.004	0.516	2.5	2.25	0.532	0.1265	1.5	0.516	1.128	1.0625	0.314	0.272
37	1921/14	1.016	0.5	0.382875	0.362375	0.3125	0.2825	0.375	2.20312	0.28125	0.382375	0.75	4	12.4688	0.564	2.5	2.07812	1.008	1.25	1.69	0.90625	2.064
38	1970/14	1.047	1.096	1.01175	1.00075	1.1875	1.01175	1.39733	2.92267	2	1.00075	1.1875	5	2.25	4.25	0.53125	0.762	0.258	0.756	0.508	0.314	0.502
39	2388/14	1.01175	1.096	1.34133	1.00038	2.91667	2.008	0.266	1.512	1.1875	1.002	0.375	3	6	8.5	0.53125	4.016	0.514	0.506	4.125	0.141	0.251
40	2458/14	1.01175	1.06316	1.00588	1.00075	1.1875	1.03125	2.125	1.33684	1.1875	0.502	1	1.125	0.720395	1.125	0.38675	1.56579	0.340842	0.668421	0.532	0.53125	1.004
41	2471/14	1.0235	1.096	1.00294	1.00075	1.09375	0.507812	2.25	0.756	1.1875	0.502	1.5	0.28125	0.637	1.125	0.515625	2.5	0.379	0.506	8.25	0.157	0.504
42	2665/14	1.047	1.096	1.01175	1.0015	1.1875	1.94017	1.39733	2.92267	2.66667	1.0015	6.33333	2.5	1.7075	1.69	0.53125	1.5	1.016	3	1.032	1.25	2.016
43	2704/14	1.0235	1.1875	1.34933	1.00075	1.58333	1.34933	1.36533	3.16667	2.66667	1.00075	6.33333	1.5	3.15625	1.595	0.53125	2.20312	1.004	3.95312	1.032	0.5625	2.008
44	2833/14	1.0235	1.1875	1.00588	1.33733	1.09375	0.515625	4.5	2	1.1875	8.128	0.75	1.25	2.45312	1.5	0.53125	2.20312	1.98513	0.75	4.5	0.3125	0.516
45	446/15	0.532	1.016	0.724625	0.502	0.75	4.01562	6.065	2.02	3	7.8285	2.5	2.25	1.5	1.5	1.52375	2.5	2.5	2.06	1.594	1.125	2.016
46	414/15	1.00588	1.096	1.00294	1.0015	1.625	1.33733	1.92842	2.10067	2	1.33533	1.375	1.125	0.77575	0.375	2.01562	0.39975	0.26	1.256	0.157	1.01562	0.753
47	WHO K	0.253	0.384	0.5625	0.504	0.192	0.132	0.231	0.384	0.64	1.002	0.576	2.25	1.61375	1.0625	0.46975	1.5	1.004	1.896	1.008	0.756	0.26
48	QA1/14	0.471	0.512	0.53125	0.502	0.472	0.263813	0.4235	0.768	0.768	0.513	0.576	1.875	1.0625	2.125	1.25	0.625	0.502	0.628	1.01562	1.012	0.26
49	QA2/14	0.375	2.125	1	0.5625	0.133	0.625	0.1875	2.032	0.625	1.5	0.254	0.75	4.25	0.5625	0.265625	2.0625	2.016	0.506	0.3125	0.129	0.126
50	WHO F	1.0235	1.1875	1.00294	1.04688	1.375	1.004	0.7735	2.5	1.75	0.796875	1.5	1.125	7.9375	0.53125	1.00781	0.5625	2.45312	0.75	1.5	0.532	1.125
51	WHO L	0.4235	1	0.53125	1.002	2	0.271625	1.125	1	2	2.004	1	1.125	1.0625	2.0625	0.53125	1.125	0.53125	0.506	2.03125	0.28125	0.501
52	WHO N	1.0235	1.096	1.00588	1.00075	1.04688	1.00588	1.36533	2.92267	1.125	1.00075	2.79167	2.5	1.0625	1.125	0.28125	2.5	1.008	0.762	1.032	0.375	0.508
53	WHO O	2.03125	0.564	0.500326	1.25	0.90625	2.00016	1.01562	0.564	1	0.625	1.25	0.502604	2.0013	1.00033	1.00033	1.125	0.756	0.756	1.0625	0.265625	1
54	49226	0.76175	1.064	1.004	2.25	1.125	1.004	2.01562	1.064	1.5	1.125	2.25	1.25	2.125	1.03125	0.515625	1.25	1.126	0.756	1.125	0.5625	2
55	WHO C	1.01175	1.048	1.00294	1.375	1.09375	1.00294	1.34933	1.048	2	1.375	1.45833	1.25	1.0625	2.01562	1.03125	2.5	0.564	1.5	2.0625	0.5625	1.25
56	242/15	1.003	1.048	1.00588	1.00075	1.09375	1.03125	0.508	1.256	1.1875	1.004	0.375	1.5	0.5625	0.5625	0.265625	0.272	0.382	0.756	0.3125	0.258	0.252
57	1301/15	1.003	1.03158	1.00294	1.0015	1.375	0.507812	0.516	0.584211	1.1875	1.008	0.75	1.25	0.720395	0.565	0.504	0.69	0.344947	0.542105	1.25	0.508	0.502
58	1403/15	1.006	1.375	1.00588	1.003	1.75	0.532	0.502	1	1.375	0.504	1.5	1	1.01562	1.5	1.008	1.49225	1.008	1.125	1.5	1.008	1.004
59	1687/15	1.006	1.096	1.01175	1.00075	1.375	1.03125	1.016	0.934	1.375	2.004	1	1.5	1.125	1.0625	0.516	0.544	1.5315	0.628	0.282	0.508	0.501
60	1793/15	1.006	1.096	1.00294	1.00075	1.375	2.01562	2.032	1.256	1.375	1.002	1	1.125	1.03125	1.25	1.00781	1.0625	1.008	1.256	2.25	0.7615	0.501
61	1991/15	1.006	1.1875	1.00294	1.0015	1.75	1.51188	1.016	0.75	1.375	1.004	1.5	1.125	1.01562	0.75	1.004	0.516	1.008	1.25	1.25	0.756	0.7515
62	2097/15	0.762	0.9375	0.755875	0.75075	1.125	1.03125	0.532	0.734375	0.9375	1.004	0.9375	1.5	1.001	0.5625	0.508	1.064	1.004	0.75	1.0625	0.516	0.7515
63	2113/15	1.006	1.1875	1.00588	1.00038	1.75	1.52375	1.016	1.5	1.375	0.5005	1.5	1.5	4.03125	1.0625	2.01562	3.06375	3.91425	1.25	1.595	1.008	1.0005
64	2245/15	1.34133	1.39733	1.34133	1.33533	1.83333	0.7975	0.797	0.756	1.09375	1.016	1.875	1.5	0.5625	0.625	3.0475	0.423	0.516	2.256	1.25	2.032	1.004
65	2393/15	1.012	1.75	1.00588	1.0015	1.1875	0.515625	1.064	1.25	1.1875	1.008	0.5	2.25	4.03125	0.94	0.38675	4.064	2.9435	0.9375	2.25	0.532	0.504
66	2475/15	1.006	1.375	1.00588	1.00075	1.375	2.03125	1.016	1.46875	1.375	0.501	1	1	2.03125	1.125	0.76175	1.49225	1.002	1	1.125	0.7615	0.501
67	2633/15	1.006	1.1875	1.00588	1.00038	1.375	1.01562	1.5235	2.23438	1.375	1.5015	1	2	4.03125	2.125	2.03125	2.01562	1.95713	0.75	1.0625	0.508	2.002
68	41/16	0.381	0.378	0.38675	0.37575	0.46875	0.3125	0.211	0.133	0.421875	0.254	0.28125	2.25	0.625	3.19	0.5625	0.375	0.157	0.129	4.5	0.199	1.008
69	46/16	0.756	0.846	0.752938	0.750375	0.84375	0.515625	1.0625	0.751	0.84375	0.1255	0.25	1.5	1.56688	0.845	0.515625	1.0625	1.004	0.751	2.125	0.266	0.251
70	54/16	1.006	1.096	1.00588	1.00019	1.1875	1.5475	0.516	1.126	1.1875	1.001	0.5	1	0.54325	0.515625	0.38675	0.3995	0.37675	0.756	0.77375	0.516	0.25025
71	78/16	0.508	0.378	0.74225	0.501	0.5625	0.90625	0.282	0.76625	0.5625	1.016	0.625	2.25	2.5	2.125	0.53125	2.25	2.5	0.508	1.125	0.3865	0.502
72	299/16	1.008	1.032	1.48063	1.001	2	2.0625	2.0625	2.25	1.25	2.008	2.5	1	0.625	1.125	2.01562	0.3125	0.516	2.064	0.5625	1.008	2.002
73	468/16	1.012	1.024	1.00588	1.00075	1.1875	0.77375	0.797	1.128	1.1875	0.251	0.5	1.5	0.625	0.845	0.258	0.75	0.516	0.282	2.125	0.398	0.251
74	496/16	1.006	1.048	1.00588	1.00075	1.75	4.0625	0.508	0.423	1.375	1.002	1.125	0.5	0.5625	0.0705	1.008	1.125	1.016	2.128	1.125	2.016	2.002
75	702/16	1.006	1.024	1.00294	1.00038	1.1875	1.01562	1.016	1.128	1.1875	0.501	0.5	1	0.5625	0.28125	1.01562	0.5625	0.508	1.128	0.5625	1.016	0.2505
76	1146/16	1.006	1.048	1.01175	1.00075	1.75	1.0625	0.7735	0.628	1.1875	1.004	1.875	1.5	0.625	2.125	1.5235	0.855	0.26	2.128	0.5625	1.5115	1.5015
77	1163/16	1.006	1.096	1.01175	1.00075	1.1875	1.03125	0.7615	1.256	1.375	1.002	0.5625	0.75	0.5745	1.0625	0.266	0.544	0.758	0.378	0.5625	0.258	0.251
78	1219/16	1.006	1.375	1.01175	1.0015	1.1875	0.266	0.516	0.75	1.1875	1.008	1	1.5	0.516	0.141	1.0625	0.381	3.92225	1.5	0.625	0.258	0.504
79	1491/16	1.006	1.1875	1.00588	1.0015	1.375	1.01562	0.7615	0.75	1.375	1.004	1	1	1.03125	0.625	1.01562	1.032	0.252	1.5	1.25	2.032	2.008
80	2271/16	0.016	0.501	1.51625	1.002	1.25	1.25	1.125	1.01562	1.125	1.016	0.75	3	2.125	2.125	1.125	1.125	2	1.00781	1.125	0.266	0.504
81	2371/16	1.006	1.096	1.01175	1.00075	1.375	2.0625	1.016	1.256	1.375	1.002	0.75	0.75	0.5745	1.0625	1.03125	0.3995	0.516	1.256	0.845	1.016	0.5
82	1132/16	0.508	1	0.508	0.502	0.625	1.53125	1.0625	2.5	0.625	1.016	2	2	3.96875	1.25	1.0625	3.96875	3.92225	0.625	1.25	1.0625	1.016
83	1596/16	1.006	1.096	1.00588	1.0015	1.75	4.03125	2.016	2.256	1.75	1.002	2	1.5	1.61375	1.25	2.00156	1.0625	0.52	1.684	1.25	2.016	1.002
84	1176/16	1.008	1.064	1.016	1.002	1.0625	1.125	0.532	3	1.125	2.032	0.75	1.5	1.25	2.25	0.3125	1.125	1.032	0.506	1.25	0.141	0.516
85	8731/16	1.008	1.128	1.016	1.002	1.0625	2.25	0.3125	2	1.125	1.016	0.75	1.5	1.125	4.5	0.625	2.125	2.032	0.762	1.25	0.282	0.516
86	1182/16	1.006	1.096	1.00588	1.003	1.375	0.53125	1.0625	1.012	1.09375	1.032	1.25	2	2.125	1.5	1.01562	1.0625	1.032	1.256	1.5	1.016	1.008
87	1187/16	1.008	1.128	1.008	1.004	1.5	1.0625	1.0625	1.012	1.125	2.064	2.5	2	2.125	1.5	2.03125	2.125	2.064	2.512	1.5	1.016	2.016
88	782/16	0.756	0.798	0.7735	0.75075	0.84375	1.25	1.0625	1.126	0.84375	0.504	0.75	1.25	0.75	2.0625	1.25	0.5625	0.508	0.756	0.5625	0.532	0.504
89	1990/15	1.006	1.096	1.00294	1.00075	1.375	1.00781	2.032	2.512	1.375	2.004	1	0.375	2.0625	0.3125	2.01562	2.125	2.16	1.256	1.125	1.016	1.002
90	596/17	1.006	1.024	1.00294	1.00075	1.09375	2.01562	0.508	2.128	1.375	1.002	1.875	1.5	0.85375	0.625	1.03125	0.625	0.516	0.628	1.125	0.532	0.504
91	631/17	2.69867	2.73067	2.69792	2.67467	3.16667	0.625	0.625	0.378	2.01042	0.266	1.25	4	0.75	5	2.13	0.75	0.564	2.25	5	2.125	2.032
92	636/17	1.008	1.128	1.01562	1.004	1.125	4.25	3.0325	2.1975	2.5	2.032	1.5	1.5	1.125	1.25	1.125	0.8075	1.567	2	1.5	1.0625	1.50075
93	884/17	1.006	1.006	1.00294	1.04688	1.25	0.507812	0.516	0.516	1.1875	0.625	0.583333	2.25	1.5	1.0625	1.01188	1.5	0.5625	1.0235	1.0125	0.682667	0.791667
94	931/17	1.006	1.012	1.00588	1.09375	1.1875	1.01562	1.016	0.516	1.375	1.25	0.75	1.5	1.5	1.0625	0.77375	3	1.125	0.797	1.5325	1.032	1.125
95	1064/17	1.008	1.001	1.008	1.001	1.25	0.53125	0.532	0.504	1.125	0.504	0.75	1.5	1.125	0.2825	1.03125	1.125	2	1.004	1.125	1.032	1.004
	FICI Geomean	0.855125	1.03975	0.926	0.980942	1.09209	0.95525	0.976939	1.19218	1.31283	0.971772	1.03884	1.38395	1.44259	1.06567	0.752855	1.25673	0.951456	0.975775	1.22752	0.60262	0.732535
		IX, Cefiime	TX, Ceftriaxone	SC, Spectinomycin	AZ, Azithromycin	GM, Gentamicin	MX, Moxifloxacin	ETP, Ertapenem
